# Supplementary material for: Prognosis signature for predicting the survival and immunotherapy response in esophageal carcinoma based on cellular senescence-related genes
Source: Front Oncol. 2023 Aug 17;13:1203351. doi: 10.3389/fonc.2023.1203351 (PMC10470646; doi:10.3389/fonc.2023.1203351)
Supplement: Supplementary file 7 [file Table_2.xls]

Gene	Coef
DEK	0.486102936551265
RUNX1	-0.466577382724787
SMARCA4	-0.379803436002195
SREBF1	-0.216260668499574
TERT	0.326358456240447
TOP1	0.126266167208409
