# Supplementary material for: Prognosis signature for predicting the survival and immunotherapy response in esophageal carcinoma based on cellular senescence-related genes
Source: Front Oncol. 2023 Aug 17;13:1203351. doi: 10.3389/fonc.2023.1203351 (PMC10470646; doi:10.3389/fonc.2023.1203351)
Supplement: Supplementary file 8 [file DataSheet_1.csv]

hagrid;	gene_name	;	hgncid	;	entrezid	;	organism	;	cancer_type	;	senescence_effect	;	description	;	notes
1;	ACLY	;	115	;	47	;	Human	;	No	;	Inhibits	;	ACLY knockdown in primary human cells triggered cellular senescence and activation of tumor suppressor p53. Provision of acetyl CoA to ACLY knockdown cells did not alleviate ACLY silencing-induced p53 activation
2;	AAK1	;	19679	;	22848	;	Human	;	No	;	Induces	;	A library of 200 constitutively activated kinases was screened in order to identify kinases whose constitutive expression decreased cell proliferation and induced expression of senescence markers; p16 and SASP components. A total of 33 kinases showed pro-senescence effects (particularly MAP3K7
3;	ABI3	;	29859	;	51225	;	Human	;	Yes	;	Induces	;	Ectopic expression of ABI3 lowered transforming activity
4;	ADCK5	;	21738	;	203054	;	Human	;	No	;	Induces	;	A library of 200 constitutively activated kinases was screened in order to identify kinases whose constitutive expression decreased cell proliferation and induced expression of senescence markers; p16 and SASP components. A total of 33 kinases showed pro-senescence effects (particularly MAP3K7
5;	AKR1B1	;	381	;	231	;	Human	;	Yes	;	Inhibits	;	Overexpression of aldose reductase (AKR1B1) in HaCaT cells attenuated UVB-induced cellular damage and apoptosis
6;	AGT	;	333	;	183	;	Human	;	No	;	Induces	;	Treatment with Ang II (AGT) of vascular smooth muscle cells significantly induced premature senescence (including increased SA-beta galactosidase activity) via the p53/p21-dependent pathway.	;
7;	AKT1	;	391	;	207	;	Human	;	No	;	Induces	;	Expression of constitutively activated AKT1 in endothelial cells promoted senescence-like growth arrest with the cells displaying enlarged
8;	ALOX15B	;	434	;	247	;	Human	;	No	;	Induces	;	Expression of 15-LOX2 (ALOX15B) or its splice variants drove a fraction of young normal human prostate cells to cell-cycle arrest and cell senescence.	;
9;	AR	;	644	;	367	;	Human	;	No	;	Induces	;	Overexpression of the androgen receptor (AR) promoted androgen-induced premature senescence in association with p16 upregulation
10;	ARPC1B	;	704	;	10095	;	Human	;	Yes	;	Induces	;	Overexpression of p41-Arc (ARPC1B) induced a senescent phenotype in SaOs-2 osteosarcoma cells
11;	ASF1A	;	20995	;	25842	;	Human	;	No	;	Induces	;	Ectopic expression of ASF1A in primary human fibroblasts caused cells to assume markers of senescence
12;	ASPH	;	757	;	444	;	Human	;	Yes	;	Inhibits	;	Inhibition of ASPH expression and enzymatic activity significantly reduced cell proliferation and colony formation but induced tumor cell senescence.	;	Human hepatocellular carcinoma
13;	ATF7IP	;	20092	;	55729	;	Human	;	No	;	Inhibits	;	Depletion of MCAF1 (ATF7IP) in fibroblasts induced premature senescence that was characterized by cell cycle arrest
14;	ATM	;	795	;	472	;	Human	;	No	;	Inhibits	;	Human diploid fibroblasts from ataxia telangiectasia (an autosomal recessive disease caused by defects in the ATM gene) patients had an accelerated rate of telomere shortening and underwent premature cellular senescence compared to control cultures.	;
15;	AURKA	;	11393	;	6790	;	Human	;	Yes	;	Inhibits	;	Using a high-content siRNA screening assay for cell morphology and proliferation measures
16;	AXL	;	905	;	558	;	Human	;	No	;	Induces	;	A library of 200 constitutively activated kinases was screened in order to identify kinases whose constitutive expression decreased cell proliferation and induced expression of senescence markers; p16 and SASP components. A total of 33 kinases showed pro-senescence effects (particularly MAP3K7
17;	BAG3	;	939	;	9531	;	Human	;	Yes	;	Inhibits	;	Depletion of BIS (BAG3) induced G1 arrest and cellular senescence through the accumulation of p27
18;	BHLHE40	;	1046	;	8553	;	Human	;	Yes	;	Induces	;	BHLHE40 overexpression induced cellular senescence and inhibited cell growth and colony formation in esophageal cancer cells (EC9706).	;	ESCC cell line EC9706
19;	BCL6	;	1001	;	604	;	Human	;	No	;	Inhibits	;	BCL6 expression extended the replicative lifespan of primary human B cells and induced cyclin D1 expression
20;	BLK	;	1057	;	640	;	Human	;	No	;	Induces	;	A library of 200 constitutively activated kinases was screened in order to identify kinases whose constitutive expression decreased cell proliferation and induced expression of senescence markers; p16 and SASP components. A total of 33 kinases showed pro-senescence effects (particularly MAP3K7
21;	BLVRA	;	1062	;	644	;	Human	;	No	;	Inhibits	;	RNA interference of BLVRA resulted in an increased percentage of human diploid fibroblasts being arrested in the G0-G1 phase compared to controls. This was also accompanied by an upregulation of CDK inhibitor family members p16
22;	BMI1	;	1066	;	648	;	Human	;	No	;	Inhibits	;	Overexpression of BMI1 extended replicative life span in WI-38 human fibroblasts. BMI1 was also downregulated when fibroblasts underwent replicative senescence
23;	BRAF	;	1097	;	673	;	Human	;	No	;	Induces	;	Retroviral delivery of BRAF into normal human fibroblasts resulted in a cessation of proliferation
24;	BRD7	;	14310	;	29117	;	Human	;	No	;	Induces	;	BRD7 depletion significantly delayed replicative senescence and increased proliferation rate in both young and mid-passage foreskin fibroblasts. Contrastly
25;	BRCA1	;	1100	;	672	;	Human	;	Yes	;	Inhibits	;	BRCA1 deficiency resulted in increased senescence after induced DNA damage through drugs that generate intra- and interstrand cross links.	;	HBL100 are considered partially transformed
26;	BTG3	;	1132	;	10950	;	Human	;	No	;	Inhibits	;	Loss of BTG3 in normal lung fibroblasts induced cellular senescence
27;	C11orf31	;	18251	;	280636	;	Human	;	No	;	Inhibits	;	SelH (C11orf31) was knocked down in lung fibroblasts (MCR-5). SelH shRNA MRC-5 cells under ambient O2 displayed a distinct profile of senescence including increased SA-beta-galactosidase expression
28;	CAV1	;	1527	;	857	;	Human	;	No	;	Induces	;	CAV1 reduction through RNA interference reversed some of the morphological changes of senescent foreskin fibroblasts.	;	My impression that they didn't do a full CS experiment (which they should have)
29;	CBX7	;	1557	;	23492	;	Human	;	No	;	Inhibits	;	Ectopic expression of CBX7 extended replicative lifespan in normal human keratinocytes and fibroblasts. CBX7 expression was also found to be downregulated during replicative senescence and its ablation through RNA interference inhibited growth of normal cells. Taken together
30;	CBX8	;	15962	;	57332	;	Human	;	No	;	Inhibits	;	Inhibition of CBX8 expression lead to a complete growth arrest and increased levels of p16 in telomerase-immortalized TIG-3 human diploid fibroblasts. Moreover
31;	CCND1	;	1582	;	595	;	Human	;	No	;	Induces	;	Endogenous or ectopical expression of cyclin D1 (CCND1) in normal human diploid fibroblasts resulted in replicative senescence
32;	CDK1	;	1722	;	983	;	Human	;	Yes	;	Inhibits	;	Using a high-content siRNA screening assay for cell morphology and proliferation measures
33;	CDK18	;	8751	;	5129	;	Human	;	No	;	Induces	;	A library of 200 constitutively activated kinases was screened in order to identify kinases whose constitutive expression decreased cell proliferation and induced expression of senescence markers; p16 and SASP components. A total of 33 kinases showed pro-senescence effects (particularly MAP3K7
34;	CDK2AP1	;	14002	;	8099	;	Human	;	No	;	Inhibits	;	Knockdown of CDK2AP1 (using short-hairpin RNA) in human dermal fibroblasts resulted in reduced proliferation and increased SA-beta-galactosidase activity.	;	Primary human dermal fibroblasts
35;	CDK6	;	1777	;	1021	;	Human	;	No	;	Inhibits	;	Overexpression of CDK6 in near senescent foreskin fibroblasts resulted in an increase in their replicative capacity.	;
36;	CDK4	;	1773	;	1019	;	Human	;	No	;	Inhibits	;	Overexpression of CDK4 in near senescent foreskin fibroblasts resulted in an increase in their replicative capacity.	;
37;	CDKN1A	;	1784	;	1026	;	Human	;	No	;	Induces	;	p21 (CDKN1A) is a common marker of senescence. Inactivation of p21 in normal diploid human fibroblasts resulted in a bypass of replicative senescence. After an initial decline in proliferation
38;	CDKN1C	;	1786	;	1028	;	Human	;	Yes	;	Induces	;	Upregulation of CDKN1C by cDNA transfection in liver cancer cells decreased tumor growth and resulted in a flat and lengthened cell morphology
39;	CDKN1B	;	1785	;	1027	;	Human	;	No	;	Induces	;	p27 (CDKN1B) is a common marker of senescence. Ectopic expression of p27 in young human diploid fibroblasts (TIG-3) resulted in a significantly lower rate of division
40;	CDKN2A	;	1787	;	1029	;	Human	;	No	;	Induces	;	p16 (CDKN2A) is a common marker of senescence. Overexpression of p16 caused G1 arrest in early passage of human diploid fibroblasts
41;	CDKN2AIP	;	24325	;	55602	;	Human	;	No	;	Induces	;	CARF (CDKN2AIP) was required for replicative and stress-induced senescence and its overexpression caused premature senescence in human fibroblasts. A lack of CARF caused aneuploidy and apoptosis.	;
42;	CDKN2B	;	1788	;	1030	;	Human	;	Yes	;	Induces	;	Overexpression of p15 (CDKN2B) inhibited cell proliferation and caused replicative senescence in human glioma cells.	;	Maybe find another reference?
43;	CENPA	;	1851	;	1058	;	Human	;	No	;	Inhibits	;	RNA interference of CENP-A (CENPA) lead to premature senescence in human primary fibroblasts
44;	CEBPB	;	1834	;	1051	;	Human	;	Yes	;	Induces	;	Loss of C/EBP-beta (CEBPB) expression prevented growth arrest following androgen deprivation or anti-androgen challenge. Suppression of C/EBP-beta under low androgen conditions resulted in reduced expression of SASP genes
45;	CHEK1	;	1925	;	1111	;	Human	;	Yes	;	Induces	;	CHEK1 knockdown resulted in a reduced G2 checkpoint arrest upon H2O2-induced senescence
46;	CKB	;	1991	;	1152	;	Human	;	No	;	Induces	;	A library of 200 constitutively activated kinases was screened in order to identify kinases whose constitutive expression decreased cell proliferation and induced expression of senescence markers; p16 and SASP components. A total of 33 kinases showed pro-senescence effects (particularly MAP3K7
47;	CPEB1	;	21744	;	64506	;	Human	;	No	;	Induces	;	Knockdown of CPEB1 caused skin and lung cells to bypass the M1 stage of replicative senescence and inhibited stress-induced cellular senescence. Reintroduction of CPEB1 into the knockdown cells restored a senescence-like phenotype.	;
48;	CSNK1A1	;	2451	;	1452	;	Human	;	Yes	;	Inhibits	;	Using a high-content siRNA screening assay for cell morphology and proliferation measures
49;	CTNNAL1	;	2512	;	8727	;	Human	;	Yes	;	Inhibits	;	Knockdown of alpha-Catulin (CTNNAL1) in cancer cell lines (OC2 and A549) dramatically decreased cell proliferation and contributed to cellular senescence.	;	OC2 and A549 cancer cell lines
50;	CSNK2A1	;	2457	;	1457	;	Human	;	No	;	Inhibits	;	Treatment with inhibitors or RNA interference of CKII (CSNK2A1) in lung fibroblasts (IMR-90 cells) lead to increased expression of p53 and p21 and a senescent phenotype
51;	CXCL1	;	4602	;	2919	;	Human	;	No	;	Induces	;	Treatment of normal ovarian stromal fibroblasts with Gro-1 (CXCL1) in serum-free medium
52;	DDB2	;	2718	;	1643	;	Human	;	No	;	Induces	;	DDB2-deficient cells failed to undergo premature senescence induced by Ras oncogenic stress.	;
53;	CYR61	;	2654	;	3491	;	Human	;	No	;	Induces	;	By binding to integrins and heparan sulphate proteoglycans
54;	DEK	;	2768	;	7913	;	Human	;	No	;	Inhibits	;	Ectopic expression of DEK extended the cellular lifespan of keratinocytes.	;	Paper also contains more data
55;	DGCR8	;	2847	;	54487	;	Human	;	No	;	Inhibits	;	The impact of global disruption of miRNA biogenesis in primary fibroblasts was investigated through the knockdown of DGCR8
56;	DHCR24	;	2859	;	1718	;	Human	;	No	;	Induces	;	RNA interference of Seladin-1 (DHCR24) in human fibroblasts caused cells to bypass Ras-induced senescence
57;	DLX2	;	2915	;	1746	;	Human	;	No	;	Inhibits	;	DLX2 expression led to increased cellular replicative lifespan in foreskin and lung fibroblasts. DLX2 expression reduced the protein components of the TTI1/TTI2/TEL2 complex
58;	DHX9	;	2750	;	1660	;	Human	;	No	;	Inhibits	;	Loss of DHX9 in primary human fibroblasts resulted in premature senescence. This was shown by changes in morphology
59;	DPY30	;	24590	;	84661	;	Human	;	No	;	Inhibits	;	Following depletion of DPY30
60;	DUSP3	;	3069	;	1845	;	Human	;	Yes	;	Inhibits	;	RNA interference of VHR (DUSP3) lead to cell arrest at the G1-S and G2-M transitions. Cells displayed signs of cellular senescence
61;	DUSP16	;	17909	;	80824	;	Human	;	Yes	;	Inhibits	;	DUSP16 knockdown led to a G1/S transition arrest
62;	E2F1	;	3113	;	1869	;	Human	;	No	;	Induces	;	Constitutive expression of E2F1 in normal human fibroblasts arrested cell proliferation and induced a senescent phenotype
63;	EHF	;	3246	;	26298	;	Human	;	No	;	Induces	;	Ectopic expression of ESE-3 (EHF) resulted in reduced growth
64;	ENDOG	;	3346	;	2021	;	Human	;	No	;	Inhibits	;	Knockdown of ENDOG in both early passage and late passage cells induced premature senescence
65;	EPHA3	;	3387	;	2042	;	Human	;	Yes	;	Inhibits	;	Using a high-content siRNA screening assay for cell morphology and proliferation measures
66;	ERRFI1	;	18185	;	54206	;	Human	;	No	;	Induces	;	The mechanism of Mig-6 (ERRFI1) induced premature cell senescence was investigated. Endogenous Mig-6 was poorly expressed in young fibroblasts
67;	ETS1	;	3488	;	2113	;	Human	;	No	;	Induces	;	Overexpression of ETS1 leads to an accelerated oncogene-induced senescence
68;	ETS2	;	3489	;	2114	;	Human	;	No	;	Induces	;	Overexpression of ETS2 leads to an accelerated oncogene-induced senescence
69;	EWSR1	;	3508	;	2130	;	Human	;	No	;	Induces	;	Deletion of EWS (EWSR1) resulted in the early onset of senescence in hematopoietic stem progenitor cells. This was also accompanied by an increase in SA-beta-galactosidase activity and an induction in p16 expression.	;
70;	FASTK	;	24676	;	10922	;	Human	;	No	;	Induces	;	A library of 200 constitutively activated kinases was screened in order to identify kinases whose constitutive expression decreased cell proliferation and induced expression of senescence markers; p16 and SASP components. A total of 33 kinases showed pro-senescence effects (particularly MAP3K7
71;	EZH2	;	3527	;	2146	;	Human	;	Yes	;	Inhibits	;	EZH2 depletion promoted senescence in human gastric cancer cells (SGC-7901). EZH2 depletion inhibited cell proliferation
72;	FBXO31	;	16510	;	79791	;	Human	;	Yes	;	Induces	;	Ectopic expression of FBXO31 in breast cancer cells (MCF-7) induced cellular senescence
73;	FOXM1	;	3818	;	2305	;	Human	;	Yes	;	Inhibits	;	SA-beta-galactosidase staining showed that down-regulation of FOXM1 could induce more senescent gallbladder cancer cells (P < 0.05).	;	Human gallbladder carcinoma (GBC)-SD cells
74;	FOS	;	3796	;	2353	;	Human	;	No	;	Inhibits	;	Transient activation of c-fos (FOS) stimulated DNA synthesis in pre-senescent cells prolonging their proliferative lifespan.	;	The results doesn't seem very strong
75;	FOXO3	;	3821	;	2309	;	Human	;	No	;	Inhibits	;	RNA interference of FOXO3 in human dermal fibroblasts induced a senescent phenotype
76;	FXR1	;	4023	;	8087	;	Human	;	Yes	;	Inhibits	;	Silencing of FXR1 in oral cancer cells triggers cell senescence. These cells showed increased SA-beta-galactosidase activity. Overexpressed FXR1 was found to bind and stabilise p21 and additionally bind and stabilise TERC RNA (a component of telomerase)
77;	G6PD	;	4057	;	2539	;	Human	;	No	;	Inhibits	;	Compared to normal cells
78;	GAPDH	;	4141	;	2597	;	Human	;	Yes	;	Inhibits	;	Knockdown of GAPDH in lung cancer cells (A549) resulted in a senescence phenotype
79;	GKN1	;	23217	;	56287	;	Human	;	Yes	;	Induces	;	GKN1 overexpression was shown to trigger senescence
80;	GATA4	;	4173	;	2626	;	Human	;	No	;	Induces	;	Expression of GATA4 induced senescence in human diploid fibroblasts (BJ and IMR-90). These displayed increased SA-beta-galactosidase activity and decreased BrdU incorporation. Depletion of GATA4 partially decreased ionising radiation (IR) induced SA-beta-Gal activity and delayed replicative senescence. GATA4 acts through NF-kappaB to initiate the SASP dependant on activation by ATM and ATR and in…	;
81;	GNG11	;	4403	;	2791	;	Human	;	No	;	Induces	;	Overexpression of GNG11 induced cellular senescence in normal human fibroblasts
82;	GLB1	;	4298	;	2720	;	Human	;	No	;	Inhibits	;	GLB1
83;	GRK6	;	4545	;	2870	;	Human	;	No	;	Induces	;	A library of 200 constitutively activated kinases was screened in order to identify kinases whose constitutive expression decreased cell proliferation and induced expression of senescence markers; p16 and SASP components. A total of 33 kinases showed pro-senescence effects (particularly MAP3K7
84;	HDAC4	;	14063	;	9759	;	Human	;	No	;	Inhibits	;	The expression patterns of HDAC4 and Sirtuin 1 (SIRT1; the mammalian homolog of Sir2) were positively correlated during cellular senescence. Moreover
85;	HDAC1	;	4852	;	3065	;	Human	;	Yes	;	Induces	;	HDAC1 overexpression led to senescence through both an accumulation of hypophosphorylated active retinoblastoma protein (pRb) and an increase in the level of protein phosphatase 2A catalytic subunit.	;	Human cervical adenocarcinoma HeLa cells
86;	HEPACAM	;	26361	;	220296	;	Human	;	Yes	;	Induces	;	In breast cancer cells (MCF-7)
87;	HJURP	;	25444	;	55355	;	Human	;	No	;	Inhibits	;	The expression levels of HJURP decreased in human dermal fibroblasts and umbilical vein endothelial cells in replicative or premature senescence. Ectopic expression of HJURP in senescent cells partially overcame cell senescence. Conversely
88;	HIVEP1	;	4920	;	3096	;	Human	;	No	;	Inhibits	;	Knockdown of MBP-1 (HIVEP1) in human foreskin fibroblasts resulted in an induction of premature senescence
89;	HK3	;	4925	;	3101	;	Human	;	No	;	Induces	;	A library of 200 constitutively activated kinases was screened in order to identify kinases whose constitutive expression decreased cell proliferation and induced expression of senescence markers; p16 and SASP components. A total of 33 kinases showed pro-senescence effects (particularly MAP3K7
90;	HMGB1	;	4983	;	3146	;	Human	;	Yes	;	Inhibits	;	HMGB1 known down in melanoma cells resulted in cell cycle arrest and senescence as shown by decreased BrdU incorporation and increased SA-beta-galactosidase activity. It was demonstrated that HMGB1 deficiency-induced inhibition of cell proliferation was mediated by p21
91;	HRAS	;	5173	;	3265	;	Human	;	No	;	Induces	;	Expression of oncogenic ras (HRAS) in lung fibroblasts resulted in a permanent G1 arrest
92;	HSPA5	;	5238	;	3309	;	Human	;	Yes	;	Inhibits	;	Overexpression of GRP78 (HSPA5) protected cisplatin-sensitive ovarian cancer cells (A2780) from cisplatin-induced senescence through P53 and CDC2. Knockdown of GRP78 rescued the senescence sensitivity of cisplatin-resistant C13K cells to cisplatin through P21 and CDC2.	;	A2780 human ovarian carcinoma cells
93;	HSPB2	;	5247	;	3316	;	Human	;	No	;	Inhibits	;	Expression of Hsp27 (HSPB2) lead to protection of mammary epithelial cells (MCF-10A) from doxorubicin-induced senescence. In contrast
94;	ID1	;	5360	;	3397	;	Human	;	No	;	Inhibits	;	Overexpression of ID1 delayed the onset of replicative senescence in human endothelial cells and resulted in increased replicative capacity correlated with low gene expression of senescence markers
95;	ID4	;	5363	;	3400	;	Human	;	Yes	;	Induces	;	ID4 was found to promote cellular senescence in prostate cancer cells (DU145). Ectopic overexpression of ID4 in androgen receptor-negative DU145 cells resulted in increased expression of p16
96;	IGFBP1	;	5469	;	3484	;	Human	;	Yes	;	Induces	;	Transfection of IGFBP1 or addition of condition medium from IGFBP1-transfected cells to breast cancer cells (MCF-7) caused induction of several senescent phenotypes
97;	IFNG	;	5438	;	3458	;	Human	;	No	;	Induces	;	IFN-gamma (IFNG) treatment induced cellular senescence in umbilical vein endothelial cells (HUVECs)
98;	IGFBP3	;	5472	;	3486	;	Human	;	No	;	Induces	;	RNA interference of IGFBP3 attenuated the premature senescence induced by sub lethal doses of tert-butylhydroperoxide or ethanol.	;
99;	IGFBP6	;	5475	;	3489	;	Human	;	No	;	Inhibits	;	Downregulation of IGFBP6 inhibited cell proliferation
100;	IGFBP5	;	5474	;	3488	;	Human	;	No	;	Induces	;	Knockdown of IGFBP5 in old human umbilical endothelial cells lead to a partial reduction of the senescence phenotype
101;	IL1A	;	5991	;	3552	;	Human	;	No	;	Induces	;	Treatment of human endothelial cells with an antisense oligodeoxynucleotide of IL-1 alpha (IL1A) prevented cell senescence and extended the proliferative lifespan of cells.	;
102;	IL8	;	6025	;	3576	;	Human	;	No	;	Induces	;	RNA interference of the chemokine receptor CXCR2 (IL8) alleviated both replicative and oncogene-induced senescence and diminished the DNA-damage response. Conversely
103;	ING1	;	6062	;	3621	;	Human	;	No	;	Induces	;	Fibroblasts overexpressing the ING1a isoform resulted in cell cycle arrest with cells displaying a senescent-like flattened morphology
104;	ING2	;	6063	;	3622	;	Human	;	No	;	Induces	;	Overexpression of ING2 induced cellular senescence in young fibroblasts in a p53-dependent manner. In contrast
105;	IRF3	;	6118	;	3661	;	Human	;	No	;	Induces	;	Overexpression of IRF3 in foreskin fibroblasts (BJ cells) decreased cell growth and increased SA-beta-galactosidase activity by activating p53.	;
106;	IRF5	;	6120	;	3663	;	Human	;	Yes	;	Induces	;	Overexpression of IRF5 in immortal MDAH041 cells resulted in reduced proliferation rates
107;	IRF7	;	6122	;	3665	;	Human	;	Yes	;	Induces	;	Overexpression of IRF7 in immortal MDAH041 cells resulted in reduced proliferation rates
108;	ITPK1	;	6177	;	3705	;	Human	;	No	;	Induces	;	A library of 200 constitutively activated kinases was screened in order to identify kinases whose constitutive expression decreased cell proliferation and induced expression of senescence markers; p16 and SASP components. A total of 33 kinases showed pro-senescence effects (particularly MAP3K7
109;	ITGB4	;	6158	;	3691	;	Human	;	No	;	Induces	;	RNA interference of integrin beta4 (ITGB4) in vascular endothelial cells attenuated the senescence phenotype.	;
110;	ITPKB	;	6179	;	3707	;	Human	;	No	;	Induces	;	A library of 200 constitutively activated kinases was screened in order to identify kinases whose constitutive expression decreased cell proliferation and induced expression of senescence markers; p16 and SASP components. A total of 33 kinases showed pro-senescence effects (particularly MAP3K7
111;	ITSN2	;	6184	;	50618	;	Human	;	No	;	Induces	;	Overexpression of ITSN2 independently induced expression of the p16 and p57
112;	KCNJ12	;	6258	;	3768	;	Human	;	Yes	;	Inhibits	;	Knockdown of Kir2.2 (KCNJ12) induced a significant increase in reactive oxygen species
113;	KDM4A	;	22978	;	9682	;	Human	;	Yes	;	Unclear	;	The expression of JMJD2A (KDM4A) inhibited Ras-mediated CHD5 induction
114;	KDM5B	;	18039	;	10765	;	Human	;	Yes	;	Inhibits	;	Depletion of JARID1B (KDM5B) resulted in loss of epithelial differentiation and suppressed CRC cell growth
115;	KIAA1524	;	29302	;	57650	;	Human	;	Yes	;	Inhibits	;	Depletion of CIP2A (KIAA1524)
116;	KL	;	6344	;	9365	;	Human	;	No	;	Inhibits	;	Downregulation of Klotho (KL) by RNA interference up-regulated p21 expression
117;	KSR2	;	18610	;	283455	;	Human	;	Yes	;	Unclear	;	Using a high-content siRNA screening assay for cell morphology and proliferation measures
118;	LATS1	;	6514	;	9113	;	Human	;	Yes	;	Inhibits	;	Using a high-content siRNA screening assay for cell morphology and proliferation measures
119;	LEO1	;	30401	;	123169	;	Human	;	No	;	Unclear	;	Overexpression of RDL (LEO1) slightly delayed fibroblast senescence
120;	LGALS3	;	6563	;	3958	;	Human	;	Yes	;	Inhibits	;	In galectin-3 (LGALS3) depleted gastric cancer cells premature senescence
121;	LIMA1	;	24636	;	51474	;	Human	;	No	;	Inhibits	;	Functional studies were performed by silencing nine genes in young cells
122;	LIMK1	;	6613	;	3984	;	Human	;	No	;	Induces	;	A library of 200 constitutively activated kinases was screened in order to identify kinases whose constitutive expression decreased cell proliferation and induced expression of senescence markers; p16 and SASP components. A total of 33 kinases showed pro-senescence effects (particularly MAP3K7
123;	MAGEA2	;	6800	;	4101	;	Human	;	No	;	Inhibits	;	Overexpression of MAGEA2 inhibited ras-induced cellular senescence and increased proliferation in human foreskin fibroblasts.	;	BJ/ET/RasV12ER cells
124;	MAGOH	;	6815	;	4116	;	Human	;	No	;	Inhibits	;	Functional studies were performed by silencing nine genes in young cells
125;	MAD2L1	;	6763	;	4085	;	Human	;	No	;	Inhibits	;	RNA interference of Mad2 (MAD2L1) induced aneuploidy and premature cellular senescence in human lung fibroblasts. These displayed typical features of senescent cells
126;	MAGOHB	;	25504	;	55110	;	Human	;	No	;	Inhibits	;	Functional studies were performed by silencing nine genes in young cells
127;	MAP2K1	;	6840	;	5604	;	Human	;	No	;	Induces	;	Constitutive expression of MEK1 (MAP2K1) caused cells to stop proliferating and become arrested in the G0/G1 phase. This was accompanied by a flatter and enlarged cell morphology
128;	MAP2K3	;	6843	;	5606	;	Human	;	Yes	;	Inhibits	;	Using a high-content siRNA screening assay for cell morphology and proliferation measures
129;	MAP2K2	;	6842	;	5605	;	Human	;	No	;	Induces	;	Activated MEK (MAP2K2) caused cell cycle arrest
130;	MAP2K6	;	6846	;	5608	;	Human	;	Yes	;	Induces	;	Expression of activated MKK6 (MAP2K6) induced morphological
131;	MAP3K6	;	6858	;	9064	;	Human	;	No	;	Induces	;	A library of 200 constitutively activated kinases was screened in order to identify kinases whose constitutive expression decreased cell proliferation and induced expression of senescence markers; p16 and SASP components. A total of 33 kinases showed pro-senescence effects (particularly MAP3K7
132;	MAP2K7	;	6847	;	5609	;	Human	;	No	;	Induces	;	A library of 200 constitutively activated kinases was screened in order to identify kinases whose constitutive expression decreased cell proliferation and induced expression of senescence markers; p16 and SASP components. A total of 33 kinases showed pro-senescence effects (particularly MAP3K7
133;	MAP4K1	;	6863	;	11184	;	Human	;	Yes	;	Inhibits	;	Using a high-content siRNA screening assay for cell morphology and proliferation measures
134;	MAP3K7	;	6859	;	6885	;	Human	;	No	;	Induces	;	A library of 200 constitutively activated kinases was screened in order to identify kinases whose constitutive expression decreased cell proliferation and induced expression of senescence markers; p16 and SASP components. A total of 33 kinases showed pro-senescence effects (particularly MAP3K7
135;	MAPK12	;	6874	;	6300	;	Human	;	No	;	Induces	;	A library of 200 constitutively activated kinases was screened in order to identify kinases whose constitutive expression decreased cell proliferation and induced expression of senescence markers; p16 and SASP components. A total of 33 kinases showed pro-senescence effects (particularly MAP3K7
136;	MAPKAPK5	;	6889	;	8550	;	Human	;	No	;	Induces	;	Knockout of PARK (MAPKAPK5) inhibited ras-induced senescence in human foreskin fibroblasts (BJ cells) and promoted oncogenic transformation. This prevented proliferative arrest and the accumulation of SA-beta-galactosidase.	;
137;	5-Mar	;	26025	;	54708	;	Human	;	yes	;	Inhibits	;	Knockdown of MARCH5 resulted in increased cellular senescence
138;	MAPK14	;	6876	;	1432	;	Human	;	No	;	Induces	;	Knockout of p38 (MAPK14) with a specific inhibitor (SB203580) in lung fibroblasts inhibited senescence. 80% of cells with inhibited p38 showed BrdU incorporation. There was also a large decrease in SA-beta-galactosidase activity and the cells changed from the flat enlarged morphology associated with senescence to a spindle shaped one.	;
139;	MAST1	;	19034	;	22983	;	Human	;	No	;	Induces	;	A library of 200 constitutively activated kinases was screened in order to identify kinases whose constitutive expression decreased cell proliferation and induced expression of senescence markers; p16 and SASP components. A total of 33 kinases showed pro-senescence effects (particularly MAP3K7
140;	MATK	;	6906	;	4145	;	Human	;	No	;	Induces	;	A library of 200 constitutively activated kinases was screened in order to identify kinases whose constitutive expression decreased cell proliferation and induced expression of senescence markers; p16 and SASP components. A total of 33 kinases showed pro-senescence effects (particularly MAP3K7
141;	MCL1	;	6943	;	4170	;	Human	;	Yes	;	Inhibits	;	Overexpression of MCL1 in p53+ cell lines inhibited chemotherapy-induced senescence. Conversely
142;	MDH1	;	6970	;	4190	;	Human	;	No	;	Inhibits	;	In young dermal or lung fibroblasts knockdown of MDH1
143;	MCRS1	;	6960	;	10445	;	Human	;	No	;	Induces	;	Ectopic expression of MSP58 (MCRS1) in normal human lung and foreskin fibroblasts and mammary epithelial cells resulted in induction of premature senescence
144;	MECP2	;	6990	;	4204	;	Human	;	No	;	Inhibits	;	Partial silencing of MECP2 in human mesenchymal stem cells induced a significant shift of cells from the S-phase towards the G(1) phase
145;	MOB3A	;	29802	;	126308	;	Human	;	No	;	Induces	;	A library of 200 constitutively activated kinases was screened in order to identify kinases whose constitutive expression decreased cell proliferation and induced expression of senescence markers; p16 and SASP components. A total of 33 kinases showed pro-senescence effects (particularly MAP3K7
146;	MMP9	;	7176	;	4318	;	Human	;	Yes	;	Inhibits	;	RNA interference of MMP9 in Daoy medulloblastoma cells inhibited cell proliferation
147;	MORC3	;	23572	;	23515	;	Human	;	No	;	Induces	;	Overexpression of MORC3 inhibited proliferation of WI-38 human normal fibroblasts and induced premature senescence
148;	MORF4	;	15773	;	10934	;	Human	;	Yes	;	Induces	;	Overexpression of MORF4 induced a senescent-like phenotype in fibrosarcoma-derived cells
149;	MXD4	;	13906	;	10608	;	Human	;	No	;	Induces	;	Overexpression of hMad4 (MXD4) in human lung fibroblasts induced a replicative-like senescent phenotype
150;	MVK	;	7530	;	4598	;	Human	;	No	;	Induces	;	A library of 200 constitutively activated kinases was screened in order to identify kinases whose constitutive expression decreased cell proliferation and induced expression of senescence markers; p16 and SASP components. A total of 33 kinases showed pro-senescence effects (particularly MAP3K7
151;	MYC	;	7553	;	4609	;	Human	;	No	;	Inhibits	;	Knockdown of c-Myc (MYC) signalling in human diploid fibroblats (HDFs) was found to trigger telomere-independent senescence. This process was mediated by cyclin-dependent kinase inhibitor p16
152;	MYLK	;	7590	;	4638	;	Human	;	Yes	;	Inhibits	;	Using a high-content siRNA screening assay for cell morphology and proliferation measures
153;	NADK	;	29831	;	65220	;	Human	;	No	;	Induces	;	A library of 200 constitutively activated kinases was screened in order to identify kinases whose constitutive expression decreased cell proliferation and induced expression of senescence markers; p16 and SASP components. A total of 33 kinases showed pro-senescence effects (particularly MAP3K7
154;	NANOG	;	20857	;	79923	;	Human	;	Yes	;	Inhibits	;	NANOG enhanced the proliferation of both NIH 3T3 and primary fibroblast cells. NANOG transduction into primary fibroblasts resulted in decreased SA-beta-galactosidase activity. Investigation of cell cycle factors revealed that transient activation of NANOG correlated with consistent downregulation of the cell cycle inhibitor p27
155;	NDRG1	;	7679	;	10397	;	Human	;	Yes	;	Induces	;	NDRG1 significantly impaired liver cancer cell growth by inducing extensive cellular senescence of liver cancer cells both in vitro and in vivo
156;	NEK1	;	7744	;	4750	;	Human	;	Yes	;	Inhibits	;	Using a high-content siRNA screening assay for cell morphology and proliferation measures
157;	NEK4	;	11399	;	6787	;	Human	;	No	;	Induces	;	RNA interference of the Never in Mitosis Gene A (NIMA)-related protein kinase gene NEK4 disrupted entry into cellular senescence and extended the number of population doublings required to reach replicative senescence in several human fibroblast strains. These cells showed decreased transcription of the cyclin-dependent kinase inhibitor p21
158;	NEK6	;	7749	;	10783	;	Human	;	Yes	;	Inhibits	;	NEK6 expression was decreased both in the replicative senescence of human normal fibroblasts and premature senescence induced by p53 expression in EJ human bladder cancer cells and H1299 human lung cancer cells. Overexpression of NEK6 in EJ and H1299 cells completely suppressed p53-induced senescence
159;	NFE2L2	;	7782	;	4780	;	Human	;	No	;	Inhibits	;	Knockdown of NRF2 (NFE2L2) resulted in inhibition of proliferation and induction of premature senescence in HFL-1 fibroblasts
160;	NINJ1	;	7824	;	4814	;	Human	;	Yes	;	Induces	;	Overexpression of Ninjurin1 (NINJ1) resulted in growth inhibition
161;	NOTCH3	;	7883	;	4854	;	Human	;	Yes	;	Induces	;	NOTCH3 expression was elevated upon various senescence-inducing stimuli. This upregulation of Notch3 was required for the induction of p21 expression in senescent cells. Downregulation of Notch3 led to delayed onset of senescence and extended replicative lifespan
162;	NOX4	;	7891	;	50507	;	Human	;	No	;	Induces	;	Stable overexpression of NOX4 in normal breast epithelial cells resulted in H2O2 production
163;	NR2E1	;	7973	;	7101	;	Human	;	No	;	Unclear	;	NR2E1 knockdown human fibroblasts and epithelial cells showed restrained senescence. It was also shown that NR2E1 regulated CBX7 and restrained senescence in NSCs.	;	Human fibroblasts and epithelial cells.
164;	NTN4	;	13658	;	59277	;	Human	;	Yes	;	Inhibits	;	The suppression of either ITGB4 or NTN4 in glioblastoma cells (U87MG) significantly enhanced cellular senescence. The sensitivity of glioblastoma cells to TMZ was primarily determined by the expression of MGMT. To omit the effect of MGMT
165;	NUAK1	;	14311	;	9891	;	Human	;	No	;	Induces	;	Knockdown of the AMPK-related protein kinase 5 (NUAK1) resulted in an extension of cellular replicative lifespan in normal human diploid fibroblasts. In contrast
166;	OTX2	;	8522	;	5015	;	Human	;	Yes	;	Induces	;	Conditional overexpression of OTX2 inhibited proliferation and induced a senescence-like phenotype in both MED8A and DAOY medulloblastoma cell lines.	;
167;	P3H1	;	19316	;	64175	;	Human	;	No	;	Inhibits	;	Functional studies were performed by silencing nine genes in young cells
168;	PATZ1	;	13071	;	23598	;	Human	;	No	;	Inhibits	;	Knockdown of PATZ1 in young endothelial cells accelerated premature senescence
169;	PAK4	;	16059	;	10298	;	Human	;	No	;	Induces	;	A library of 200 constitutively activated kinases was screened in order to identify kinases whose constitutive expression decreased cell proliferation and induced expression of senescence markers; p16 and SASP components. A total of 33 kinases showed pro-senescence effects (particularly MAP3K7
170;	PBRM1	;	30064	;	55193	;	Human	;	No	;	Induces	;	BAF180 (PBRM1) depletion using RNA interference resulted in both increased proliferation and delayed senescence.	;
171;	PCGF2	;	12929	;	7703	;	Human	;	No	;	Induces	;	Overexpression of Mel-18 (PCGF2) in normal human diploid fibroblasts lead to inhibition of cellular proliferation and induced premature senescence
172;	PDCD10	;	8761	;	11235	;	Human	;	No	;	Induces	;	Loss of CCM3 (PDCD10) impaired the senescence response. CCM3 normally acts to induce the transcription factor C/EPB-beta
173;	PDIK1L	;	18981	;	149420	;	Human	;	No	;	Induces	;	A library of 200 constitutively activated kinases was screened in order to identify kinases whose constitutive expression decreased cell proliferation and induced expression of senescence markers; p16 and SASP components. A total of 33 kinases showed pro-senescence effects (particularly MAP3K7
174;	PDZD2	;	18486	;	23037	;	Human	;	Yes	;	Induces	;	Expression of PDZD2 induced senescence of prostate cancer cells (DU145) and quiescence of breast cancer cells (MCF-7) and liver cancer cells (Hep-G2).	;	No access to full article
175;	PDPK1	;	8816	;	5170	;	Human	;	No	;	Induces	;	A library of 200 constitutively activated kinases was screened in order to identify kinases whose constitutive expression decreased cell proliferation and induced expression of senescence markers; p16 and SASP components. A total of 33 kinases showed pro-senescence effects (particularly MAP3K7
176;	PEBP1	;	8630	;	5037	;	Human	;	Yes	;	Induces	;	Overexpression of RKIP (PEBP1) induced cellular senescence in several types of cell lines
177;	PEX19	;	9713	;	5824	;	Human	;	Yes	;	Induces	;	Overexpression of PEX19 made cells more sensitive to 5AZA-dC-induced senescence
178;	PIAS4	;	17002	;	51588	;	Human	;	No	;	Induces	;	Overexpression of PIAS4 lead to a irreversible cell growth arrest (predominantly in the G1 phase)
179;	PIK3R5	;	30035	;	23533	;	Human	;	No	;	Induces	;	A library of 200 constitutively activated kinases was screened in order to identify kinases whose constitutive expression decreased cell proliferation and induced expression of senescence markers; p16 and SASP components. A total of 33 kinases showed pro-senescence effects (particularly MAP3K7
180;	PIK3C2A	;	8971	;	5286	;	Human	;	Yes	;	Unclear	;	Using a high-content siRNA screening assay for cell morphology and proliferation measures
181;	PIM1	;	8986	;	5292	;	Human	;	No	;	Induces	;	The expression of proto-oncogene PIM1 was induced at the transcriptional level during senescence. Ectopic expression of PIM1 resulted in premature senescence. Conversely
182;	PLA2R1	;	9042	;	22925	;	Human	;	No	;	Induces	;	Knockdown of the M-type receptor PLA2R1 prevented the onset of replicative senescence and diminished stress-induced senescence. Contrastly
183;	PKM	;	9021	;	5315	;	Human	;	No	;	Induces	;	A library of 200 constitutively activated kinases was screened in order to identify kinases whose constitutive expression decreased cell proliferation and induced expression of senescence markers; p16 and SASP components. A total of 33 kinases showed pro-senescence effects (particularly MAP3K7
184;	PML	;	9113	;	5371	;	Human	;	No	;	Induces	;	Overexpression of PML induced senescence in human lung fibroblasts
185;	PNPT1	;	23166	;	87178	;	Human	;	Yes	;	Induces	;	Overexpression of PNPT1 in melanoma cells (HO-1
186;	PMVK	;	9141	;	10654	;	Human	;	No	;	Induces	;	A library of 200 constitutively activated kinases was screened in order to identify kinases whose constitutive expression decreased cell proliferation and induced expression of senescence markers; p16 and SASP components. A total of 33 kinases showed pro-senescence effects (particularly MAP3K7
187;	POT1	;	17284	;	25913	;	Human	;	No	;	Inhibits	;	RNA interference of POT1 lead to the loss of telomeric single-stranded overhangs and induced apoptosis
188;	POU5F1	;	9221	;	5460	;	Human	;	No	;	Induces	;	Overexpression of OCT4 (POU5F1) induced early senescence and resulted in increased expression of senescence factors
189;	PPM1B	;	9276	;	5495	;	Human	;	No	;	Inhibits	;	PPM1B depletion induced a robust senescence phenotype as evidenced by significant growth arrest and senescence marker expression. Given that PPM1B depletion-induced senescence was partially rescued by inactivating p38 MAPK
190;	PPM1D	;	9277	;	8493	;	Human	;	No	;	Inhibits	;	Expression of the WIP1 protein (encoded by the PPM1D gene) significantly lowered the expression of p16 and lead to p38 MAPK inactivation
191;	PRMT6	;	18241	;	55170	;	Human	;	Yes	;	Inhibits	;	Knockdown of PRMT6 resulted in p21 derepression in breast cancer cells leading to cell cycle arrest
192;	PRKCH	;	9403	;	5583	;	Human	;	Yes	;	Induces	;	It was shown that PKC-eta (PRKCH)
193;	PRKCD	;	9399	;	5580	;	Human	;	No	;	Induces	;	Adenoviral transduction of PKC-delta (PRKCD) induced growth inhibition in lung fibroblasts (TIG-1 cells)
194;	PROX1	;	9459	;	5629	;	Human	;	Yes	;	Induces	;	It was demonstrated that PROX1 induced a senescence-like phenotype in liver cancer cells and resulted in reduced cell proliferation. p53 was found to be a key mediator of PROX1-induced growth suppression because Prox1 only induced senescence-like phenotype in HCC cells harboring wild type p53. In addition
195;	PRPF19	;	17896	;	27339	;	Human	;	No	;	Inhibits	;	Overexpression of SNEV (PRPF19) lead to a significant extension of cellular lifespan
196;	PSMB5	;	9542	;	5693	;	Human	;	No	;	Inhibits	;	PSMB5 knockdown led to decreased proteasomal activity concurrent with reduced cell proliferation in early-stage hBMSCs
197;	PTRF	;	9688	;	284119	;	Human	;	No	;	Induces	;	Overexpression of PTRF induced characteristic features of cellular senescence
198;	PTTG1	;	9690	;	9232	;	Human	;	No	;	Induces	;	Overexpression of PTTG1 in normal human fibroblasts inhibited cell proliferation and resulted in several signs of cellular senescence
199;	PSMD14	;	16889	;	10213	;	Human	;	Yes	;	Inhibits	;	In several carcinoma cell types
200;	RAD21	;	9811	;	5885	;	Human	;	No	;	Inhibits	;	RAD21 knockdown resulted in the appearance of several senescent markers
201;	RAF1	;	9829	;	5894	;	Human	;	No	;	Induces	;	Activation of RAF1 in normal human lung fibroblasts lead to an irreversible arrest of cellular proliferation and the premature onset of senescence
202;	RB1	;	9884	;	5925	;	Human	;	No	;	Induces	;	RB1 expression was knocked down in primary osteoblasts. These were then exposed to ionising radiation. Survival was enhanced in cells where RB1 had been knocked down due to the attenuated induction of senescence. Control cells showed increased SA-beta-galactosidase activity and changes in morphology when compared to cells where RB1 had been inhibited
203;	RBP2	;	9920	;	5948	;	Human	;	Yes	;	Inhibits	;	In gastric and cervical cancer cells
204;	RBX1	;	9928	;	9978	;	Human	;	Yes	;	Inhibits	;	RNA interference of ROC1 (RBX1)
205;	RNASEL	;	10050	;	6041	;	Human	;	No	;	Induces	;	Ectopic expression of RNase-L (RNASEL) induced a senescent morphology
206;	RPS6KA6	;	10435	;	27330	;	Human	;	No	;	Induces	;	Overexpression of RSK4 (RPS6KA6) induced cell arrest and cell senescence features (including morphogenic changes
207;	RSL1D1	;	24534	;	26156	;	Human	;	No	;	Inhibits	;	Overexpression of CSIG (RSL1D1) lead to elevated proliferation rates
208;	RUNX1	;	10471	;	861	;	Human	;	No	;	Induces	;	Expression of RUNX1 in human primary foreskin fibroblasts induced growth arrest with cells showing the early onset of senescence
209;	RUVBL2	;	10475	;	10856	;	Human	;	Yes	;	Inhibits	;	Depletion of reptin (RUVBL2) expression substantially inhibited clonogenic cancer cell potential and induced senescence of kidney cancer cells. Moreover
210;	SENP1	;	17927	;	29843	;	Human	;	No	;	Inhibits	;	Repression of SENP1 by RNA interference resulted in dramatic growth inhibition
211;	SENP2	;	23116	;	59343	;	Human	;	No	;	Inhibits	;	Repression of SENP2 by RNA interference resulted in dramatic growth inhibition
212;	SENP7	;	30402	;	57337	;	Human	;	No	;	Inhibits	;	Repression of SENP7 by RNA interference resulted in dramatic growth inhibition
213;	SERPINE1	;	8583	;	5054	;	Human	;	No	;	Induces	;	RNA interference of PAI-1 (SERPINE1)
214;	SFN	;	10773	;	2810	;	Human	;	Yes	;	Induces	;	Overexpression of SFN induced cellular senescence in melanoma cells and was involved in melanoma cell senescence under genotoxic stress.	;
215;	SIK1	;	11142	;	150094	;	Human	;	No	;	Induces	;	A library of 200 constitutively activated kinases was screened in order to identify kinases whose constitutive expression decreased cell proliferation and induced expression of senescence markers; p16 and SASP components. A total of 33 kinases showed pro-senescence effects (particularly MAP3K7
216;	SGK1	;	10810	;	6446	;	Human	;	No	;	Inhibits	;	Umbilical vein endothelial cells overexpressing full-length SGK1 showed a decrease in SA-beta-galactosidase and p21 expression and a corresponding increase in hTERT activity in the early stages of aging.	;	Human umbilical vein endothelial cells (HUVECs)
217;	SIN3B	;	19354	;	23309	;	Human	;	No	;	Induces	;	SIN3B overexpression induced senescence in primary human fibroblasts (IMR-90) with the cells displaying increased SA-beta-galactosidase activity compared to controls.	;	Article is mostly about MEFs
218;	SIRT1	;	14929	;	23411	;	Human	;	No	;	Inhibits	;	Overexpression of SIRT1 promoted cell proliferation and antagonized cellular senescence with characteristic features of delayed senescence
219;	SIRT6	;	14934	;	51548	;	Human	;	No	;	Inhibits	;	SIRT6 inhibition significantly reduced proliferation and increased SA-beta-galactosidase positive chondrocytes. SIRT6 inhibition also led to increased p16 levels. Immunofluorescence microscopy showed that gamma-H2AX foci and TIFs were increased by SIRT6 inhibition.	;	Human chondrocytes
220;	SIX1	;	10887	;	6495	;	Human	;	No	;	Inhibits	;	Silencing of SIX1 in human fibroblasts triggered senescence
221;	SLC13A3	;	14430	;	64849	;	Human	;	No	;	Induces	;	Overexpression of NaDC3 ( SLC13A3) accelerated cellular senescence in young human diploid cells (MRC-5 and WI-38) and primary renal tubular cells
222;	SLC16A7	;	10928	;	9194	;	Human	;	Yes	;	Inhibits	;	Knockdown of monocarboxylate transporter 2 (SLC16A7)
223;	SMARCA4	;	11100	;	6597	;	Human	;	No	;	Inhibits	;	Knockdown of BRG1 (SMARCA4) expression in mesenchymal stem cells induced a significant increase in senescent cells and a decrease in apoptotic cells. This was also accompanied by an increase in heterochromatin and activation of the retinoblastoma-like protein 2 (RB2)/P130- and P53-related pathways.	;
224;	SMG1	;	30045	;	23049	;	Human	;	Yes	;	Inhibits	;	Using a high-content siRNA screening assay for cell morphology and proliferation measures
225;	SMARCB1	;	11103	;	6598	;	Human	;	Yes	;	Induces	;	Expression of hSNF5 (SMARCB1) in malignant rhabdoid tumor cells (G-401) blocked cell proliferation and induced senescence. Cells accumulated in the G1 phase and displayed characteristic features of cellular senescence including enlarged
226;	SMURF2	;	16809	;	64750	;	Human	;	No	;	Induces	;	Overexpression of SMURF2 in early passage fibroblasts resulted in proliferative arrest
227;	SNAI1	;	11128	;	6615	;	Human	;	yes	;	Inhibits	;	Suppression of Snail (SNAI1) expression induced senescence in LNCaP cells.	;	Prostate carcinoma cell lines: LNCaP and PC-3
228;	SOCS1	;	19383	;	8651	;	Human	;	No	;	Induces	;	Expression of SOCS1 inhibited cell growth and induced senescence in normal lung fibroblasts
229;	SOD1	;	11179	;	6647	;	Human	;	No	;	Inhibits	;	RNA interference of SOD1 induced cellular senescence in normal human fibroblasts
230;	SORBS2	;	24098	;	8470	;	Human	;	No	;	Induces	;	SORBS2 and TLR3 were found to induce senescence in primary human fibroblasts and keratinocytes but not in HPV-immortalized cell lines.	;	Primary human keratinocytes and fibroblasts
231;	SOX2	;	11195	;	6657	;	Human	;	Yes	;	Induces	;	It was found that SOX2 induced autophagy enhanced cellular senescence by up-regulating tumor suppressors or senescence factors
232;	SPIN1	;	11243	;	10927	;	Human	;	Yes	;	Induces	;	Overexpression of SPINDLIN1 (SPIN1) in HeLa cells resulted in multinucleation with cells exhibiting characteristic features of senescence and apoptosis
233;	SOX5	;	11201	;	6660	;	Human	;	Yes	;	Induces	;	Overexpression of SOX5
234;	SP1	;	11205	;	6667	;	Human	;	No	;	Induces	;	Overexpression of SP1 induced p16 promoter activity and increased SA-beta-galactosidase activity. In contrast
235;	SPOP	;	11254	;	8405	;	Human	;	No	;	Induces	;	It was shown that SPOP promoted senescence by targeting the SENP7 deSUMOylase for degradation. SPOP was upregulated during senescence. This correlated with ubiquitin-mediated degradation of SENP7
236;	SRC	;	11283	;	6714	;	Human	;	Yes	;	Inhibits	;	Overexpression of SRC lead to the inhibition of Adriamycin-induced senescence
237;	SREBF1	;	11289	;	6720	;	Human	;	No	;	Induces	;	Ectopic expression of the mature form of SREBP-1 (SREBF1) in primary young human diploid fibroblasts induced cellular senescence.	;
238;	SRSF1	;	10780	;	6426	;	Human	;	No	;	Induces	;	Consistent with the stabilization of p53
239;	STAT5B	;	11367	;	6777	;	Human	;	No	;	Induces	;	STAT5B was overexpressed in normal lung fibroblasts. Constitutive activation of the JAK/STAT5 signalling pathway induced cellular senescence through the activation of the p53 and Rb tumor suppressor pathways and mitochondrial dysfunction.	;
240;	STK32C	;	21332	;	282974	;	Human	;	No	;	Induces	;	A library of 200 constitutively activated kinases was screened in order to identify kinases whose constitutive expression decreased cell proliferation and induced expression of senescence markers; p16 and SASP components. A total of 33 kinases showed pro-senescence effects (particularly MAP3K7
241;	STK40	;	21373	;	83931	;	Human	;	No	;	Induces	;	A library of 200 constitutively activated kinases was screened in order to identify kinases whose constitutive expression decreased cell proliferation and induced expression of senescence markers; p16 and SASP components. A total of 33 kinases showed pro-senescence effects (particularly MAP3K7
242;	SUPT5H	;	11469	;	6829	;	Human	;	Yes	;	Inhibits	;	Knockdown of Spt5 (SUPT5H) caused senescence
243;	SYK	;	11491	;	6850	;	Human	;	Yes	;	Induces	;	Expression of SYK in melanoma cells
244;	TACC3	;	11524	;	10460	;	Human	;	Yes	;	Inhibits	;	RNAi-mediated depletion of TACC3 in breast carcinoma cells resulted in a progressive loss of the pro-apoptotic Bcl-2 protein Bim
245;	TERC	;	11727	;	7012	;	Human	;	Yes	;	Inhibits	;	TERC is the RNA component of telomerase. Cervical cancer cells (HeLa) transfected with antisense hTR (TERC) lost telomeric DNA and their proliferative capacity after 23 to 26 doublings.	;
246;	TBX2	;	11597	;	6909	;	Human	;	Yes	;	Inhibits	;	Expression of dnTBX2
247;	TERF2	;	11729	;	7014	;	Human	;	Yes	;	Inhibits	;	Knockdown of TERF2 in neuroblastoma cells resulted in a significant reduction in their proliferation
248;	TERT	;	11730	;	7015	;	Human	;	No	;	Inhibits	;	Expression of TERT (hTRT) delayed senescence in normal retinal pigment epithelial cells. RPE-340 cells were transfected with a MPSV-hTRT vector. In cells without hTRT activity (hTRT- RPE) telomere length was found to decrease. In cells that expressed telomerase activity (hTRT+ RPE) endogenous telomere length increased. hTRT+ RPE clones exceeded the mean lifepspan of hTRT- RPE by ~20 doublings
249;	TFAP4	;	11745	;	7023	;	Human	;	Yes	;	Induces	;	Long term cultures of confluent retinal pigment epithelial (RPE) cells were used as a model to examine the role of overexpression of AP4 (TFAP4)
250;	TFDP1	;	11749	;	7027	;	Human	;	Yes	;	Inhibits	;	Impairment of TFDP1
251;	TGFB1I1	;	11767	;	7041	;	Human	;	No	;	Induces	;	The ectopic expression of HIC-5 (TGFB1I1) in nontumorigenic immortalized human fibroblasts decreased colony-forming efficiency and lead to a senescence-like phenotype
252;	TLR3	;	11849	;	7098	;	Human	;	No	;	Induces	;	SORBS2 and TLR3 were found to induce senescence in primary human fibroblasts and keratinocytes but not in HPV-immortalized cell lines.	;	Primary human keratinocytes and fibroblasts
253;	TMSB4X	;	11881	;	7114	;	Human	;	No	;	Inhibits	;	Nucleus pulposus (NP) cells transfected with recombinant TB-4 (TMSB4X) showed slower cell aging
254;	TNFSF13	;	11928	;	8741	;	Human	;	Yes	;	Inhibits	;	Knockdown of APRIL (TNFSF13) levels in colon carcinoma cells inhibited cell proliferation and partially led to a senescence phenotype
255;	TNFSF15	;	11931	;	9966	;	Human	;	No	;	Induces	;	TL1A (TNFSF15) expression was significantly enhanced in senescent circulating endothelial progenitor cells and knockdown of TL1A partially reverted senescence. Contrastly
256;	TOP1	;	11986	;	7150	;	Human	;	No	;	Induces	;	Knockdown of topoisomerase I (TOP1) lead to an increased replicative potential
257;	TP63	;	15979	;	8626	;	Human	;	No	;	Induces	;	Expression of the alpha
258;	TPR	;	12017	;	7175	;	Human	;	Yes	;	Inhibits	;	Depletion of TPR by RNA interference triggered G0-G1 arrest and ultimately induced a senescent-like phenotype dependent on the presence of p53 in HeLa cells as well as in U2OS osteosarcoma and A375 melanoma cells.	;	HeLa cells
259;	TP53	;	11998	;	7157	;	Human	;	Yes	;	Induces	;	Overexpression of wild type p53 (TP53) in EJ cells (which have lost functional p53) triggered rapid growth arrest with senescence features. Growth arrest in response to p53 induction was irreversible within 48-72 hrs. 95% of EJ-p53 cells showed high levels of SA-beta-galactosidase staining. The cells also showed the flattened
260;	TRIM28	;	16384	;	10155	;	Human	;	No	;	Induces	;	TRIM28 accumulated during oncogene induced senescence
261;	TRPM8	;	17961	;	79054	;	Human	;	Yes	;	Inhibits	;	RNA interference of TRPM8 induced replicative senescence in pancreatic adenocarcinoma cells.	;	Pancreatic adenocarcinoma cells
262;	TXN	;	12435	;	7295	;	Human	;	No	;	Inhibits	;	Suppression of TRX1 (TXN) expression via RNA interference induced premature senescence in young human skin fibroblasts through upregulation of the p53/p21 and p16 tumor suppressor pathways.	;
263;	TXNIP	;	16952	;	10628	;	Human	;	No	;	Induces	;	VDUP1 (TXNIP) is up-regulated during the senescence process and its overexpression in young cells lead to typical signs of senescence. Contrastly
264;	UBTD1	;	25683	;	80019	;	Human	;	Yes	;	Induces	;	Ubiquitin domain-containing 1 (UBTD1) gene
265;	TYK2	;	12440	;	7297	;	Human	;	No	;	Induces	;	A library of 200 constitutively activated kinases was screened in order to identify kinases whose constitutive expression decreased cell proliferation and induced expression of senescence markers; p16 and SASP components. A total of 33 kinases showed pro-senescence effects (particularly MAP3K7
266;	VENTX	;	13639	;	27287	;	Human	;	Yes	;	Induces	;	Ectopic expression of VENTX in cancer cells (U2OS and HeLa) caused an irreversible cell cycle arrest with a typical senescence-like phenotype. Conversely
267;	USP1	;	12607	;	7398	;	Human	;	No	;	Inhibits	;	Silencing of USP1 expression in WI-38 and BJ cells resulted in cell-cycle arrest with senescence features. Repression of USP1 induced FANCD2 chromatin aggregation and replication stress. Replication was then repressed through FANCD2-FI-ATR-CHK1-p53-CDKN1A signalling. Thus
268;	VEGFA	;	12680	;	7422	;	Human	;	No	;	Inhibits	;	Supplementation with VEGFA in dermal microvascular endothelial cells resulted in cells having a longer replicative lifespan
269;	WNT16	;	16267	;	51384	;	Human	;	No	;	Induces	;	RNA interference of WNT16B increased the replicative potential of presenescent lung fibroblasts.	;
270;	WNT2	;	12780	;	7472	;	Human	;	No	;	Inhibits	;	RNA interference of WNT2 in young
271;	WRN	;	12791	;	7486	;	Human	;	Yes	;	Inhibits	;	WRN expression was required to avoid cellular senescence upon MYC up-regulation in hTERT-immortalized fibroblasts. Cells that were WRN depleted lost proliferative capacity and showed increased SA-beta-galactosidase activity. Thus
272;	WT1	;	12796	;	7490	;	Human	;	Yes	;	Inhibits	;	Loss of Wilms Tumor 1 (WT1) in human lung cancer cells dependent on oncogenic KRAS resulted in reduced proliferation and induced senescence
273;	XAF1	;	30932	;	54739	;	Human	;	No	;	Induces	;	XAF1 expression was increased by genotoxic agents
274;	WWP1	;	17004	;	11059	;	Human	;	No	;	Inhibits	;	Overexpression of WWP1 delayed senescence
275;	YAP1	;	16262	;	10413	;	Human	;	No	;	Inhibits	;	Silencing of YAP1 inhibited cell proliferation and induced premature senescence. In additional experiments
276;	YPEL3	;	18327	;	83719	;	Human	;	Yes	;	Induces	;	YPEL3 expression
277;	ZFP36	;	12862	;	7538	;	Human	;	Yes	;	Induces	;	Expression of TTP (ZFP36) in HeLA cells resulted in a marked reduction in proliferation
278;	ZMAT3	;	29983	;	64393	;	Human	;	Yes	;	Inhibits	;	Depletion of Wig1 (ZMAT3) prohibited miRNA-mediated p21 mRNA decay and resulted in premature senescence.	;	MCF-7
279;	ZNF148	;	12933	;	7707	;	Human	;	Yes	;	Inhibits	;	In human lung cancer cells RNA interference of ZBP-89 (ZNF148) stimulated cellular senescence
